# Supplementary material for: α-Borophene Nanoribbons: Edge-Dependent Metallic and Magnetic Properties for Low-Dimensional Nanoelectronics
Source: Molecules. 2025 Oct 24;30(21):4177. doi: 10.3390/molecules30214177 (PMC12610275; doi:10.3390/molecules30214177)
Supplement: Supplementary file 1 [file molecules-30-04177-s001.zip]

Archive with 1 entries (1 files):
- molecules-3905136-supplementary.pdf
